# Supplementary material for: Integrated Metabolomic and Network Analysis to Explore the Potential Mechanism of Three Chemical Elicitors in Rapamycin Overproduction
Source: Microorganisms. 2022 Nov 8;10(11):2205. doi: 10.3390/microorganisms10112205 (PMC9698630; doi:10.3390/microorganisms10112205)
Supplement: Supplementary file 1 [file microorganisms-10-02205-s001.zip]

Archive with 1 entries (1 files):
- microorganisms-1998063-supplementary.pdf
